# Supplementary material for: Identification of the Beagle 2 lander on Mars
Source: R Soc Open Sci. 2017 Oct 11;4(10):170785. doi: 10.1098/rsos.170785 (PMC5666264; doi:10.1098/rsos.170785)
Supplement: Beagle 2 Appendix Search Study Characteristics [file rsos170785supp1.csv]

Observation ID		ESP_041075_1915	ESP_040363_1915	ESP_039519_1915	ESP_030908_1915	ESP_039308_1915	ESP_039308_1915	ESP_037145_1915	ESP_039163_1920		ESP_008963_1650	ESP_021925_1650	ESP_020758_1780	ESP_021536_1780	ESP_035408_1775	ESP_017716_2485	ESP_017716_2485
Product parameters:											MER Spirit (2008)	MER Spirit (2011)	MER Opp (2010)	MER Opp (2011)	MER Opp (2014)	Pheonix (2010)	Pheonix (2010)
ID suffix		RED	RED	RED	RED	RED	MRGB	RED	RED		RED [MRGB]	RED [MRGB]	RED [MRGB]	RED [MRGB]	RED [MRGB]	RED	MRGB
Associated observation ID (stereo pair)			ESP_039519_1915	ESP_040363_1915
Map scale (m/px)		0.25	0.25	0.25	0.25	0.25	0.5	0.25	0.25		0.25 [0.5]	0.25 [0.5]	0.25 [0.5]	0.25 [0.5]	0.25 [0.5]	0.25	0.5
Filter(s) (nm)		700	700	700	700	700	900+700+500	700	700		700 [900+700+500]	700 [900+700+500]	700 [900+700+500]	700 [900+700+500]	700 [900+700+500]	700	900+700+500
Minimum latitude (deg)		11.4622317	11.44760779	11.4427037	11.2913805	11.4413	11.4448388	11.63157285	11.525228		-15.00079424	-14.73130686	-2.326689001	-2.256588685	-2.452416877	68.09200214	68.09130553
Maximum latitude (deg)		11.588169	11.60374774	11.5923865	11.720411	11.59378	11.5888192	11.31717396	11.69912		-14.37338898	-14.54230809	-2.030506914	-2.108544746	-2.15550585	68.31807072	68.31737377
Westernmost longitude (deg)		90.0000457	90.388039	90.3922566	90.396563	90.388663	90.4182198	90.3487813	90.65389		175.4476837	175.4817944	354.4977775	354.4983626	354.5807568	234.0733019	234.0736064
Easternmost longitude (deg)		90.499759	90.4992318	90.495654	90.534644	90.49537	90.4562478	90.47330012	90.76073		175.6150963	175.5969291	354.6310269	354.6074657	354.7082286	234.44666	234.4469515
Comment									B2 outside area
Viewing parameters:
Solar incidence wrt normal (deg)		39.568073	48.407169	56.909487	53.673298	58.124841	58.120693	53.902314	60.059847		63.56226	41.341671	53.225049	50.200534	56.734082	49.889978	49.889978
Emission angle (deg)		1.083951	17.382352	4.564224	2.512628	11.609511	11.67022	6.85597	5.199585		3.393666	8.611755	18.230256	9.663032	19.741507	1.348024	1.348024
Phase angle (deg)		40.614322	35.365469	60.850192	51.774328	68.34477	68.383274	47.177084	55.613287		66.050388	49.684943	71.373759	59.277222	42.718283	51.185343	51.185343
Local time (localday/24)		14.21716	14.45003	14.98459	14.68249	15.13953	15.13921	15.6687	15.34978		15.38703	14.8487	15.52364	15.14757	15.41817	14.80637	14.80637
Solar longitude (deg)		335.353561	303.891405	263.387792	273.467141	252.965036	252.965036	153.619341	245.792058		89.850569	265.278792	208.259523	246.064236	89.724237	87.688581	87.688581
Sub-solar azimuth (deg)		148.044663	138.598581	139.76037	136.679169	142.125955	142.123474	185.187261	144.991463		217.946971	158.816868	167.102285	151.656529	212.384739	268.234061	268.234061
North azimuth (deg)		270	270	270	270	270	270	270	270		270	270	270	269.999998	270	35.740019	35.740019
Calculations:
Solar incidence wrt surface (deg)		50.431927	41.592831	33.090513	36.326702	31.875159	31.879307	36.097686	29.940153
Shadow bearing (CW deg from North = 0)		58.044663	48.598581	49.76037	46.679169	52.125955	52.123474	95.187261	54.991463
Shadow lengths for specified objects:	Ht (m):
Two vertical panels plus lid (max ground shadow)	0.87	0.718910397	0.980151572	1.335060462	1.183205363	1.399065149	1.398839308	1.193169015	1.510525747
Heat shield (nose in ground)	0.23	0.190056772	0.25912053	0.352947019	0.312801418	0.369867798	0.369808093	0.315435487	0.399334393
Rear cover (frustum up so shadows overestimated!)	0.31	0.256163475	0.349249411	0.475711199	0.421601911	0.498517467	0.498436995	0.425152178	0.538233312
Lander:
Bright centre diameter (m)		n/a	0.5	0.75	1.25	0.75	see RED	0.75	x
Overall footprint (m)		0.9 x 1.45	0.75 x 1.25	0.75 x 1.25	1.5 x 2.2	0.8 x 1.45	see RED	0.75 x 1.0	x
Cast shadow length (m)		n/a	n/a	n/a	n/a	n/a	see RED	n/a	x
Shadow bearing (deg)		n/a	n/a	n/a	n/a	n/a	see RED	n/a	x
Bright object (front shield) 11.25 m to N (m)		0.5 x 0.5	n/a	0.5 x 0.5	n/a	0.5 x 0.5	see RED	0.5 x 0.5	x
Rear cover:
Overall diameter (m)		1	1	1	1	0.5 + 0.5 (split?)	see RED	1.25	x
Shadow length (m)		0.25-0.5	0.25-0.5	0.5	0.5	0.5?	see RED	0.5	x
Shadow bearing (deg)		60	48	50	45	50	see RED	95	x
Shadow bearing delta (abs deg)		1.955337	0.598581	0.23963	1.679169	2.125955		0.187261
Rear Cover (pilot shute?):
Footprint (m)		0.5 x 0.5	0.5 x 1.0?	0.5 x 0.5?	0.5 x 1.0	0.5 x 0.5?	see RED	0.5 x 1.0	x
Shadow length (m)		?	0.5	0.5?	0.5?	0.5?	see RED	0.5	x
Shadow bearing (deg)		?	30? or 50?	45?	?	50?	see RED	105	x
Parachute:
Long axis (NE-SW) (m)		1.95	2.15	2.3	2.3	2.4	see RED	2.3	x
Short axis (NW-SE) (m)		1.25	1.25	0.9	1.4	0.9	see RED	0.9	x
Cast shadow length (m)		0.7	0.55	0.5	0.5	0.5	see RED	0.55	x
Shadow bearing (deg)		76	56	70	60	68	see RED	105	x
Shadow bearing delta (abs deg)		17.955337	7.401419	20.23963	13.320831	15.874045		9.812739
